# Supplementary material for: Reproducibility and Validity of a Self-Administered Food Safety Assessment Tool on Children and Adolescent’s Risk Perception, Knowledge, and Practices
Source: Nutrients. 2023 Jan 1;15(1):213. doi: 10.3390/nu15010213 (PMC9823607; doi:10.3390/nu15010213)
Supplement: Supplementary file 1 [file nutrients-15-00213-s001.zip]

Archive with 1 entries (1 files):
- nutrients-2080794-supplementary.pdf
